# Supplementary material for: High Incidence of Metastatic Infections in Panton-Valentine Leucocidin-Negative, Community-Acquired Methicillin-Resistant Staphylococcus aureus Bacteremia: An 11-Year Retrospective Study in Japan
Source: Antibiotics (Basel). 2023 Oct 6;12(10):1516. doi: 10.3390/antibiotics12101516 (PMC10604685; doi:10.3390/antibiotics12101516)
Supplement: Supplementary file 1 [file antibiotics-12-01516-s001.zip]

Archive with 1 entries (1 files):
- antibiotics-2606021-supplementary.pdf
